# Supplementary material for: Splash-free urinals for global sustainability and accessibility: Design through physics and differential equations
Source: PNAS Nexus. 2025 Apr 8;4(4):pgaf087. doi: 10.1093/pnasnexus/pgaf087 (PMC11976717; doi:10.1093/pnasnexus/pgaf087)
Supplement: pgaf087_Supplementary_Data [file pgaf087_supplementary_data.zip]

Archive with 5 entries (5 files):
- PNASNEXUS-PNASNEXUS-2024-01121R-s01.mp4
- PNASNEXUS-PNASNEXUS-2024-01121R-s02.mp4
- PNASNEXUS-PNASNEXUS-2024-01121R-s03.mp4
- PNASNEXUS-PNASNEXUS-2024-01121R-s04.mp4
- PNASNEXUS-PNASNEXUS-2024-01121R-s05.pdf
